# Supplementary material for: Dual-Energy CT-Derived Parameters: A Promising Tool for Noninvasive Prediction of Glypican-3 in Hepatocellular Carcinoma
Source: Diagnostics (Basel). 2026 Mar 12;16(6):850. doi: 10.3390/diagnostics16060850 (PMC13025459; doi:10.3390/diagnostics16060850)
Supplement: Supplementary file 1 [file diagnostics-16-00850-s001.zip]

Archive with 1 entries (1 files):
- diagnostics-4131620-supplementary.pdf
